# Supplementary material for: Physician Practice Affiliation Drives Site of Care Cost Differentials: An Opportunity to Reduce Healthcare Expenditures
Source: J Mark Access Health Policy. 2025 Jul 24;13(3):36. doi: 10.3390/jmahp13030036 (PMC12371938; doi:10.3390/jmahp13030036)
Supplement: Supplementary file 1 [file jmahp-13-00036-s001.zip]

Archive with 1 entries (1 files):
- jmahp-3637728-supplementary.pdf
